# Supplementary material for: Towards an Original Anti-ASFV Vaccine: Cellular Immunity Induced by Extracellular Vesicles Engineered with ASFV Proteins
Source: Vaccines (Basel). 2026 Jun 7;14(6):514. doi: 10.3390/vaccines14060514 (PMC13308295; doi:10.3390/vaccines14060514)
Supplement: Supplementary file 1 [file vaccines-14-00514-s001.zip]

Archive with 1 entries (1 files):
- vaccines-4345701-supplementary.pdf
